# Supplementary material for: Pan-Sigma Receptor Modulator RC-106 Induces Terminal Unfolded Protein Response In In Vitro Pancreatic Cancer Model
Source: Int J Mol Sci. 2020 Nov 27;21(23):9012. doi: 10.3390/ijms21239012 (PMC7734580; doi:10.3390/ijms21239012)
Supplement: Supplementary file 1 [file ijms-21-09012-s001.zip]

Archive with 15 entries (14 files):
- Supplementary_figure2.tif
- __MACOSX/
- __MACOSX/._Supplementary_figure2.tif
- Supplementary figure 3.tif
- __MACOSX/._Supplementary figure 3.tif
- Supplementary Figure 1.tif
- __MACOSX/._Supplementary Figure 1.tif
- Supplementary_figure 4.tif
- __MACOSX/._Supplementary_figure 4.tif
- Supplementary_figure5.tif
- __MACOSX/._Supplementary_figure5.tif
- Supplementary_figure7.tif
- __MACOSX/._Supplementary_figure7.tif
- supplementary_figure6.tif
- __MACOSX/._supplementary_figure6.tif
